# Supplementary material for: The P2Y2 Receptor C-Terminal Tail Modulates but Is Dispensable for β-Arrestin Recruitment
Source: Int J Mol Sci. 2022 Mar 22;23(7):3460. doi: 10.3390/ijms23073460 (PMC8999042; doi:10.3390/ijms23073460)
Supplement: Supplementary file 1 [file ijms-23-03460-s001.zip]

Archive with 1 entries (1 files):
- ijms-1622926-supplementary.pdf
